# Supplementary material for: Living with palindromic rheumatism: a qualitative interview study
Source: Rheumatol Adv Pract. 2025 Dec 2;10(1):rkaf138. doi: 10.1093/rap/rkaf138 (PMC12758112; doi:10.1093/rap/rkaf138)
Supplement: rkaf138_Supplementary_Data [file rkaf138_supplementary_data.zip]

Archive with 2 entries (2 files):
- PR supplementary file 1_151025.docx
- PR_supplementary_file_2_151025.docx
